# Supplementary material for: Fabrication and Characterization of Effective Biochar Biosorbent Derived from Agricultural Waste to Remove Cationic Dyes from Wastewater
Source: Polymers (Basel). 2022 Jun 26;14(13):2587. doi: 10.3390/polym14132587 (PMC9269505; doi:10.3390/polym14132587)
Supplement: Supplementary file 1 [file polymers-14-02587-s001.zip]

Archive with 1 entries (1 files):
- polymers-1763630-supplementary.pdf
